# Supplementary material for: Are There Benefits of Total Hip Arthroplasty with Dual-Mobility Cups Compared to Bipolar Hemiarthroplasty for Femoral Neck Fractures in the Geriatric Population? A Systematic Review and Meta-Analysis of Comparative Studies
Source: J Clin Med. 2025 Jul 17;14(14):5076. doi: 10.3390/jcm14145076 (PMC12295041; doi:10.3390/jcm14145076)
Supplement: Supplementary file 1 [file jcm-14-05076-s001.zip]

Archive with 1 entries (1 files):
- jcm-3748738-supplementary.pdf
